# Supplementary material for: Efficient small fragment sequencing of human, cattle, and bison miRNA, small RNA, or csRNA-seq libraries using AVITI
Source: BMC Genomics. 2024 Nov 29;25:1157. doi: 10.1186/s12864-024-11013-7 (PMC11606011; doi:10.1186/s12864-024-11013-7)
Supplement: Supplementary file 2 — Supplementary Material 2 [file 12864_2024_11013_MOESM2_ESM.xlsx]

## Sheet: Table S1
Table S1: Name key used to create the updated bison annotation file. The final updated annotation file is available as a supplemental file through our GEO (GSE267848).
old_id	new_id		old_id (cont)	new_id (cont)		old_id (cont)	new_id (cont)
1	CM031118.1		scaffold_118	JAEQBK010000118.1		scaffold_369	JAEQBK010000369.1
2	CM031119.1		scaffold_127	JAEQBK010000127.1		scaffold_370	JAEQBK010000370.1
3	CM031120.1		scaffold_129	JAEQBK010000129.1		scaffold_382	JAEQBK010000382.1
4	CM031121.1		scaffold_136	JAEQBK010000136.1		scaffold_386	JAEQBK010000386.1
5	CM031122.1		scaffold_139	JAEQBK010000139.1		scaffold_395	JAEQBK010000395.1
6	CM031123.1		scaffold_141	JAEQBK010000141.1		scaffold_406	JAEQBK010000406.1
7	CM031124.1		scaffold_145	JAEQBK010000145.1		scaffold_414	JAEQBK010000414.1
8	CM031125.1		scaffold_153	JAEQBK010000153.1		scaffold_421	JAEQBK010000421.1
9	CM031126.1		scaffold_156	JAEQBK010000156.1		scaffold_429	JAEQBK010000429.1
10	CM031127.1		scaffold_164	JAEQBK010000164.1		scaffold_432	JAEQBK010000432.1
11	CM031128.1		scaffold_168	JAEQBK010000168.1		scaffold_443	JAEQBK010000443.1
12	CM031129.1		scaffold_171	JAEQBK010000171.1		scaffold_445	JAEQBK010000445.1
13	CM031130.1		scaffold_176	JAEQBK010000176.1		scaffold_448	JAEQBK010000448.1
14	CM031131.1		scaffold_182	JAEQBK010000182.1		scaffold_451	JAEQBK010000451.1
15	CM031132.1		scaffold_183	JAEQBK010000183.1		scaffold_457	JAEQBK010000457.1
16	CM031133.1		scaffold_185	JAEQBK010000185.1		scaffold_458	JAEQBK010000458.1
17	CM031134.1		scaffold_195	JAEQBK010000195.1		scaffold_459	JAEQBK010000459.1
18	CM031135.1		scaffold_196	JAEQBK010000196.1		scaffold_460	JAEQBK010000460.1
19	CM031136.1		scaffold_201	JAEQBK010000201.1		scaffold_462	JAEQBK010000462.1
20	CM031137.1		scaffold_208	JAEQBK010000208.1		scaffold_464	JAEQBK010000464.1
21	CM031138.1		scaffold_209	JAEQBK010000209.1		scaffold_480	JAEQBK010000480.1
22	CM031139.1		scaffold_211	JAEQBK010000211.1		scaffold_481	JAEQBK010000481.1
23	CM031140.1		scaffold_214	JAEQBK010000214.1		scaffold_484	JAEQBK010000484.1
24	CM031141.1		scaffold_227	JAEQBK010000227.1		scaffold_489	JAEQBK010000489.1
25	CM031142.1		scaffold_231	JAEQBK010000231.1		scaffold_495	JAEQBK010000495.1
26	CM031143.1		scaffold_235	JAEQBK010000235.1		scaffold_500	JAEQBK010000500.1
27	CM031144.1		scaffold_236	JAEQBK010000236.1		scaffold_506	JAEQBK010000506.1
28	CM031145.1		scaffold_237	JAEQBK010000237.1		scaffold_511	JAEQBK010000511.1
29	CM031146.1		scaffold_242	JAEQBK010000242.1		scaffold_513	JAEQBK010000513.1
Y	CM031147.1		scaffold_247	JAEQBK010000247.1		scaffold_526	JAEQBK010000526.1
NC_012346.1	NC_012346.1		scaffold_250	JAEQBK010000250.1		scaffold_532	JAEQBK010000532.1
scaffold_39	JAEQBK010000039.1		scaffold_253	JAEQBK010000253.1		scaffold_549	JAEQBK010000549.1
scaffold_47	JAEQBK010000047.1		scaffold_258	JAEQBK010000258.1		scaffold_556	JAEQBK010000556.1
scaffold_48	JAEQBK010000048.1		scaffold_260	JAEQBK010000260.1		scaffold_558	JAEQBK010000558.1
scaffold_51	JAEQBK010000051.1		scaffold_263	JAEQBK010000263.1		scaffold_559	JAEQBK010000559.1
scaffold_55	JAEQBK010000055.1		scaffold_266	JAEQBK010000266.1		scaffold_561	JAEQBK010000561.1
scaffold_57	JAEQBK010000057.1		scaffold_267	JAEQBK010000267.1		scaffold_581	JAEQBK010000581.1
scaffold_58	JAEQBK010000058.1		scaffold_274	JAEQBK010000274.1		scaffold_596	JAEQBK010000596.1
scaffold_62	JAEQBK010000062.1		scaffold_278	JAEQBK010000278.1		scaffold_610	JAEQBK010000610.1
scaffold_73	JAEQBK010000073.1		scaffold_286	JAEQBK010000286.1		scaffold_613	JAEQBK010000613.1
scaffold_75	JAEQBK010000075.1		scaffold_294	JAEQBK010000294.1		scaffold_614	JAEQBK010000614.1
scaffold_78	JAEQBK010000078.1		scaffold_295	JAEQBK010000295.1		scaffold_617	JAEQBK010000617.1
scaffold_81	JAEQBK010000081.1		scaffold_297	JAEQBK010000297.1		scaffold_621	JAEQBK010000621.1
scaffold_84	JAEQBK010000084.1		scaffold_299	JAEQBK010000299.1		scaffold_627	JAEQBK010000627.1
scaffold_86	JAEQBK010000086.1		scaffold_320	JAEQBK010000320.1		scaffold_629	JAEQBK010000629.1
scaffold_87	JAEQBK010000087.1		scaffold_323	JAEQBK010000323.1		scaffold_652	JAEQBK010000652.1
scaffold_90	JAEQBK010000090.1		scaffold_329	JAEQBK010000329.1		scaffold_670	JAEQBK010000670.1
scaffold_91	JAEQBK010000091.1		scaffold_332	JAEQBK010000332.1		scaffold_679	JAEQBK010000679.1
scaffold_95	JAEQBK010000095.1		scaffold_344	JAEQBK010000344.1		scaffold_682	JAEQBK010000682.1
scaffold_98	JAEQBK010000098.1		scaffold_346	JAEQBK010000346.1		scaffold_683	JAEQBK010000683.1
scaffold_103	JAEQBK010000103.1		scaffold_349	JAEQBK010000349.1		scaffold_690	JAEQBK010000690.1
scaffold_113	JAEQBK010000113.1		scaffold_364	JAEQBK010000364.1		scaffold_700	JAEQBK010000700.1
						scaffold_744	JAEQBK010000744.1

## Sheet: Table S2
Table S2: Sequencing quality statistics across both sequencing platforms for all samples (see methods).
Instrument Model	Circularization Method	Source	Sample	Number of Reads	Number of Reads Used	% GC	Duplicate Rate	Average Length (bp)	Median Length (bp)	% Q30	% Q40	Quality Score Mean	Mismatch Rate
Element AVITI	Adept Rapid PCR-free	Human A375	Homo_sapiens-A375_AVITI_csRNA-r1	84320740	14187471	49	0.838	23.8	20	97.9	87.4	42.2	0.0017282
			Homo_sapiens-A375_AVITI_csRNA-r2	111056308	14183933	52	0.825	28	26	97.3	86.3	42.1	0.00187897
			Homo_sapiens-A375_AVITI_sRNA-r1	42473303	14183559	50	0.952	25	22	97.9	87.3	42.2	0.00108636
			Homo_sapiens-A375_AVITI_sRNA-r2	40526894	14185292	51	0.945	26.3	24	97.8	87.7	42.3	0.00118553
Element AVITI	Cloudbreak Freestyle	Human BT474	Homo_sapiens-BT474_AVITI_csRNA-r1_run1	9027062	19035944	52	0.611	28.6	26	99.2	93.4	43.2	0.0018589
			Homo_sapiens-BT474_AVITI_csRNA-r1_run2	20900355		52	0.683	28.6	26	95.3	72.9	41.1
			Homo_sapiens-BT474_AVITI_csRNA-r2_run1	9766410	19038211	53	0.638	28.2	26	99.3	93.7	43.2	0.00168183
			Homo_sapiens-BT474_AVITI_csRNA-r2_run2	24850675		53	0.72	28.2	26	95.8	73.5	41.2
			Homo_sapiens-BT474_AVITI_sRNA-r1_run1	6799278	19036323	42	0.953	23.6	22	99.6	93.7	43.2	0.000575608
			Homo_sapiens-BT474_AVITI_sRNA-r1_run2	18644663		41	0.959	23.6	22	97.6	74.4	41.7
			Homo_sapiens-BT474_AVITI_sRNA-r2_run1	7023986	19036690	42	0.948	24.6	22	99.6	93.8	43.2	0.000666026
			Homo_sapiens-BT474_AVITI_sRNA-r2_run2	18436640		42	0.956	24.5	22	97.6	74.9	41.7
		Cattle	Bos_taurus-Blood_AVITI_csRNA-r1_run1	8321800	25391681	56	0.684	30.6	30	98.8	92.7	43.1	0.000990162
			Bos_taurus-Blood_AVITI_csRNA-r1_run2	20676696		56	0.757	30.2	30	93.3	71	40.5
			Bos_taurus-Blood_AVITI_csRNA-r2_run1	10420028	32101403	54	0.834	27	22	99.2	93.2	43.2	0.000638084
			Bos_taurus-Blood_AVITI_csRNA-r2_run2	25313871		54	0.865	26.9	22	95.6	72.8	41.1
			Bos_taurus-Blood_AVITI_sRNA-r1_run1	7171047	24576611	55	0.958	23.1	22	99.4	93.1	43.1	0.000143852
			Bos_taurus-Blood_AVITI_sRNA-r1_run2	18278609		54	0.963	23.1	22	96.9	73.1	41.4
			Bos_taurus-Blood_AVITI_sRNA-r2_run1	7705954	25458668	54	0.963	23.5	22	99.2	92.8	43.1	0.000148862
			Bos_taurus-Blood_AVITI_sRNA-r2_run2	18964952		54	0.969	23.2	22	95.9	71.6	41.1
		Bison	Bison_bison-Blood_AVITI_csRNA-r1_run1	11948954	34353189	46	0.903	25.7	24	99.4	93.7	43.2	0.000613748
			Bison_bison-Blood_AVITI_csRNA-r1_run2	26917358		46	0.918	25.8	24	98.3	79.1	42.3
			Bison_bison-Blood_AVITI_csRNA-r2_run1	11074575	31020923	45	0.917	25	24	99.4	93.6	43.2	0.000137861
			Bison_bison-Blood_AVITI_csRNA-r2_run2	24974336		45	0.931	25	24	98.3	79	42.3
			Bison_bison-Blood_AVITI_sRNA-r1_run1	5573193	17160871	48	0.968	22.2	22	99.4	93	43	0.000420153
			Bison_bison-Blood_AVITI_sRNA-r1_run2	12709628		48	0.974	22.2	22	98.3	76.6	42.1
			Bison_bison-Blood_AVITI_sRNA-r2_run1	4939499	14857423	48	0.956	22.4	22	99.4	93.2	43.1	0.000215699
			Bison_bison-Blood_AVITI_sRNA-r2_run2	11538811		48	0.964	22.4	22	98.3	76.7	42.1
Illumina NovaSeq 6000	N/A	Human A375	Homo_sapiens-A375_Illumina_csRNA-r1	20153103	14181037	52	0.761	28.3	24	97.6	0	36.6	0.00176424
			Homo_sapiens-A375_Illumina_csRNA-r2	25695263	14182188	52	0.763	31.3	28	97.9	0	36.7	0.00159606
			Homo_sapiens-A375_Illumina_sRNA-r1	11849207	11849207	50	0.948	27.4	22	97.6	0	36.6	0.000841826
			Homo_sapiens-A375_Illumina_sRNA-r2	16510793	16510793	52	0.944	28	24	96.5	0	36.4	0.00115073
		Human BT474	Homo_sapiens-BT474_Illumina_csRNA-r1	22930190	19038840	52	0.711	31.9	30	96.9	0	36.4	0.00201927
			Homo_sapiens-BT474_Illumina_csRNA-r2	27228603	19036603	53	0.754	31.2	28	97.6	0	36.6	0.00169314
			Homo_sapiens-BT474_Illumina_sRNA-r1	19174183	19174183	40	0.964	25.6	22	96.1	0	36.2	0.000755044
			Homo_sapiens-BT474_Illumina_sRNA-r2	18898244	18898244	41	0.962	27	22	95.4	0	36.1	0.000791148
Illumina NextSeq 2000		Cattle	Bos_taurus-Blood_Illumina_csRNA-r1	29485925	29485925	56	0.8	33.1	32	94	0	33.1	0.00094217
			Bos_taurus-Blood_Illumina_csRNA-r2	29992171	29992171	55	0.882	28.8	22	94.5	0	33.2	0.000628516
			Bos_taurus-Blood_Illumina_sRNA-r1	24009566	24009566	55	0.971	23.6	22	95.3	0	33.3	0.00013115
			Bos_taurus-Blood_Illumina_sRNA-r2	26213957	26213957	55	0.975	24.2	22	94.4	0	33.2	0.000159126

## Sheet: Table S3
Table S3: List of the top 10 expressed sRNAs across platforms for the human cell lines and cattle.
	Rank	Chr	Start	End	Strand	Type	AVITI	Illumina	Difference	Adj p-value
Human BT474	1	17	59841198	59841348	+	miRNA	23.9774	23.9074	0.07003	0.9999
	2	7	25949868	25950018	-	miRNA	19.6947	19.6269	0.06783	0.9999
	3	1	173865952	173866102	-	lncRNA	19.0168	19.2146	-0.19785	0.9999
	4	9	95085430	95085580	+	miRNA	19.2231	19.1517	0.07143	0.9999
	5	12	6963667	6963817	+	miRNA	19.0972	19.044	0.05324	0.9999
	6	19	13836392	13836542	-	miRNA	19.0038	19.0017	0.00214	0.9999
	7	1	1167085	1167235	+	miRNA	18.9964	18.9529	0.04347	0.9999
	8	8	134804865	134805015	-	miRNA	18.7416	18.6799	0.06169	0.9999
	9	3	52268282	52268432	-	miRNA	18.4581	18.5377	-0.07962	0.9999
	10	21	16539026	16539176	+	miRNA	18.5741	18.4455	0.12859	0.9999
Human A375	1	17	59841198	59841348	+	miRNA	21.1986	21.4551	-0.2565	0.99998
	2	11	122152221	122152371	-	miRNA	19.6340	19.3218	0.3122	0.99998
	3	12	62603616	62603766	+	lncRNA	18.3420	18.6688	-0.3268	0.99998
	4	5	160485297	160485447	+	miRNA	18.2365	18.5056	-0.2691	0.99998
	5	19	13836392	13836542	-	miRNA	18.0686	18.0726	-0.0040	0.99998
	6	1	173865953	173866103	-	lncRNA	17.5586	17.4826	0.0760	0.99998
	7	6	71403541	71403691	-	miRNA	17.0038	17.2312	-0.2275	0.99998
	8	X	45746127	45746277	-	lncRNA	16.7332	16.8621	-0.1289	0.99998
	9	9	95085430	95085580	+	miRNA	16.2252	16.1278	0.0973	0.99998
	10	1	173865610	173865760	-	lncRNA	16.1125	16.2139	-0.1014	0.99998
Cattle	1	27	36572771	36572921	-	primary_transcript	23.2261	23.402	-0.1759	0.9982
	2	19	20238505	20238655	-	miRNA	21.3949	21.3983	-0.0034	0.9982
	3	22	50970919	50971069	+	miRNA	21.1345	21.1128	0.0218	0.9982
	4	25	36355942	36356092	+	primary_transcript	20.6669	20.6454	0.0215	0.9982
	5	19	21237984	21238134	+	miRNA	20.1875	20.1791	0.0084	0.9982
	6	1	20435336	20435486	-	miRNA	19.7912	19.7315	0.0597	0.9982
	7	18	55954108	55954258	-	miRNA	19.6555	19.5695	0.086	0.9982
	8	3	105457750	105457900	-	primary_transcript	19.2523	19.249	0.0033	0.9982
	9	17	72954531	72954681	+	miRNA	18.8886	18.9384	-0.0497	0.9982
	10	19	9301430	9301580	-	miRNA	18.6633	18.6327	0.0305	0.9982
